# Supplementary material for: Ubiquitin-Specific Protease 1 Promotes Bladder Cancer Progression by Stabilizing c-MYC
Source: Cells. 2024 Oct 30;13(21):1798. doi: 10.3390/cells13211798 (PMC11545376; doi:10.3390/cells13211798)
Supplement: Supplementary file 1 [file cells-13-01798-s001.zip]

Archive with 1 entries (1 files):
- cells-3199489-supplementary.pdf
